# Supplementary material for: Photo- and Thermocatalytic CO2 Methanation: A Comparison of Ni/Al2O3 and Ni–Ce Hydrotalcite-Derived Materials under UV and Visible Light
Source: Materials (Basel). 2023 Aug 29;16(17):5907. doi: 10.3390/ma16175907 (PMC10488339; doi:10.3390/ma16175907)
Supplement: Supplementary file 1 [file materials-16-05907-s001.zip]

Archive with 1 entries (1 files):
- materials-2517616-supplementary.pdf
